# Supplementary material for: Driving gut microbiota enterotypes through host genetics
Source: Microbiome. 2024 Jun 28;12:116. doi: 10.1186/s40168-024-01827-8 (PMC11214205; doi:10.1186/s40168-024-01827-8)
Supplement: Supplementary file 3 — Supplementary Material 2: Table S1. Differentially abundant MGS, Top 100 MetaGenomic Species significantly enriched in PM animals compared to RT and Top 100 MetaGenomic Species significantly enriched in RT animals compared to PM (Wilcoxon–Mann–Whitney test: FDR<0.1). [file 40168_2024_1827_MOESM2_ESM.xlsx]

## Sheet: summary
Sheet	Description
constrated_mgs PM	Top 100 MetaGenomic Species enriched in PM animals compared to RT
constrated_mgs RT	Top 100 MetaGenomic Species enriched in RT animals compared to PM
Field	Description
mgs_name	name of the MetaGenomic Species
mean_RT	mean relative abundance in the 15 RT animals
mean_PM	mean relative abundance in the 15 PM animals
cd	Cliff’s Delta statistic (effect size)
p	p-value (Wilcoxon–Mann–Whitney test)
q	adjusted p-value with the Benjamini Hochberg procedure
gtdb_r207_classification	Annotation of the MetaGenomic Species according the GTDB r207 taxonomy
Methods
The MGS with a corrected p-value (q-value) below 0.1 and a magnitude of the effect size |CD| > 0.7 were selected. Finally, the MGS were sorted according to their mean abundance in the PM (or RT) enterotype.

## Sheet: constrated_mgs PM
mgs_name	mean_RT	mean_PM	cd	p	q	gtdb_r207_classification
msp_0493	3.94241	13.0341	-0.991111	2.57869e-08	1.24121e-05	d__Bacteria;p__Bacteroidota;c__Bacteroidia;o__Bacteroidales;f__Bacteroidaceae;g__Prevotella;s__Prevotella hominis
msp_0495	0.423503	11.399	-0.826667	0.000107468	0.000740533	d__Bacteria;p__Bacteroidota;c__Bacteroidia;o__Bacteroidales;f__Bacteroidaceae;g__Prevotella;s__Prevotella sp900771975
msp_0457	2.21428	6.33586	-0.937778	5.80205e-07	4.65454e-05	d__Bacteria;p__Bacteroidota;c__Bacteroidia;o__Bacteroidales;f__Bacteroidaceae;g__Prevotella;s__Prevotella sp900546535
msp_0281	0.713546	2.38034	-0.893333	3.50702e-06	0.000101283	d__Bacteria;p__Bacteroidota;c__Bacteroidia;o__Bacteroidales;f__Bacteroidaceae;g__Prevotella;s__Prevotella sp900313215
msp_0170	0.579052	1.52411	-0.822222	3.43224e-05	0.000369862	d__Bacteria;p__Firmicutes_C;c__Negativicutes;o__Selenomonadales;f__Selenomonadaceae;g__Anaerovibrio;s__Anaerovibrio sp900548165
msp_0171	0.115827	1.44054	-0.928889	8.63861e-07	6.23708e-05	d__Bacteria;p__Bacteroidota;c__Bacteroidia;o__Bacteroidales;f__Bacteroidaceae;g__Prevotella;s__Prevotella sp000436915
msp_0486	0.332638	1.43218	-0.955556	2.44976e-07	4.42181e-05	d__Bacteria;p__Firmicutes_C;c__Negativicutes;o__Selenomonadales;f__Selenomonadaceae;g__Mitsuokella;s__Mitsuokella jalaludinii
msp_0300	0.180691	0.839245	-0.982222	5.15738e-08	1.24121e-05	d__Bacteria;p__Bacteroidota;c__Bacteroidia;o__Bacteroidales;f__Bacteroidaceae;g__Prevotella;s__Prevotella sp900543975
msp_0692	0.0743089	0.521838	-0.982222	5.15738e-08	1.24121e-05	d__Bacteria;p__Bacteroidota;c__Bacteroidia;o__Bacteroidales;f__Bacteroidaceae;g__Prevotella;s__Prevotella sp000436035
msp_0760m	0.204633	0.506715	-0.804444	5.61897e-05	0.000507112	d__Bacteria;p__Bacteroidota;c__Bacteroidia;o__Bacteroidales;f__Bacteroidaceae;g__Prevotella;s__Prevotella sp900544495
msp_0152	0.185478	0.482268	-0.777778	0.000112534	0.000752577	d__Bacteria;p__Firmicutes;c__Bacilli;o__RFN20;f__CAG-288;g__Enterosoma;s__Enterosoma sp900549915
msp_0782m	0.142972	0.361208	-0.768889	0.000140358	0.000881205	d__Bacteria;p__Bacteroidota;c__Bacteroidia;o__Bacteroidales;f__Bacteroidaceae;g__Prevotella;s__Prevotella sp900557405
msp_0756m	0.126784	0.349809	-0.813333	4.4044e-05	0.000422229	d__Bacteria;p__Firmicutes_A;c__Clostridia;o__Oscillospirales;f__Ruminococcaceae;g__Faecalibacterium;s__
msp_0597	0.0853656	0.266152	-0.795556	7.12105e-05	0.000604871	d__Bacteria;p__Firmicutes_A;c__Clostridia;o__Lachnospirales;f__Lachnospiraceae;g__Acetatifactor;s__Acetatifactor intestinalis
msp_0832m	0.073341	0.244169	-0.751111	0.000215063	0.00116263	d__Bacteria;p__Bacteroidota;c__Bacteroidia;o__Bacteroidales;f__Bacteroidaceae;g__Prevotella;s__
msp_0917m	0.0384307	0.14798	-0.84	2.04103e-05	0.00028339	d__Bacteria;p__Firmicutes_A;c__Clostridia;o__Oscillospirales;f__Ruminococcaceae;g__Faecalibacterium;s__Faecalibacterium prausnitzii_G
msp_0887m	0.0448675	0.115924	-0.742222	0.000264303	0.00128937	d__Bacteria;p__Bacteroidota;c__Bacteroidia;o__Bacteroidales;f__Bacteroidaceae;g__Prevotella;s__Prevotella sp900553155
msp_0822m	0.0334771	0.113819	-0.76	0.000174139	0.00102439	d__Bacteria;p__Firmicutes_A;c__Clostridia;o__Lachnospirales;f__Lachnospiraceae;g__CAG-127;s__CAG-127 sp900553925
msp_1462c	0.0383373	0.0902634	-0.768889	0.000140358	0.000881205	d__Bacteria;p__Firmicutes_A;c__Clostridia;o__Lachnospirales;f__Lachnospiraceae;g__Copromonas;s__
msp_0661	0.0136029	0.0589816	-0.728889	0.00072265	0.00283561	d__Bacteria;p__Cyanobacteria;c__Vampirovibrionia;o__Gastranaerophilales;f__Gastranaerophilaceae;g__Zag111;s__Zag111 sp003258735
msp_1173m	0.0147105	0.0524635	-0.777778	0.000112534	0.000752577	d__Bacteria;p__Bacteroidota;c__Bacteroidia;o__Bacteroidales;f__Bacteroidaceae;g__Prevotella;s__Prevotella sp900552675
msp_1533c	0.00780713	0.0432435	-0.795556	0.000182683	0.00102439	d__Bacteria;p__Firmicutes_C;c__Negativicutes;o__Veillonellales;f__Megasphaeraceae;g__Caecibacter;s__

## Sheet: constrated_mgs RT
mgs_name	mean_RT	mean_PM	cd	p	q	gtdb_r207_classification
msp_0015	2.19473	1.06241	0.76	0.000174139	0.00102439	d__Bacteria;p__Bacteroidota;c__Bacteroidia;o__Bacteroidales;f__Muribaculaceae;g__Sodaliphilus;s__Sodaliphilus sp004557565
msp_0470	1.9722	0.0314659	0.871111	2.9247e-05	0.000351939	d__Bacteria;p__Spirochaetota;c__Spirochaetia;o__Treponematales;f__Treponemataceae;g__Treponema_D;s__Treponema_D sp002395155
msp_0159	1.83813	0.098711	0.991111	4.13304e-06	0.000106573	d__Bacteria;p__Bacteroidota;c__Bacteroidia;o__Bacteroidales;f__UBA932;g__Cryptobacteroides;s__Cryptobacteroides sp000433355
msp_0027	1.45653	0.0151402	1	2.73782e-06	0.000101283	d__Bacteria;p__Bacteroidota;c__Bacteroidia;o__Bacteroidales;f__P3;g__Onthomorpha;s__Onthomorpha sp004551865
msp_0012	1.27236	0.00631184	0.84	3.08435e-05	0.000355482	d__Bacteria;p__Firmicutes_A;c__Clostridia;o__Lachnospirales;f__Lachnospiraceae;g__UBA2868;s__UBA2868 sp004552595
msp_0038	1.17105	0.06067	0.84	4.76042e-05	0.000446366	d__Bacteria;p__Spirochaetota;c__Spirochaetia;o__Treponematales;f__Treponemataceae;g__Treponema_D;s__Treponema_D sp018384055
msp_0164	0.828516	0.0410953	1	3.30779e-06	0.000101283	d__Bacteria;p__Firmicutes_A;c__Clostridia;o__Christensenellales;f__CAG-917;g__CAG-349;s__CAG-349 sp003539515
msp_0071	0.62704	0	0.733333	8.25517e-05	0.000620857	d__Bacteria;p__Bacteroidota;c__Bacteroidia;o__Bacteroidales;f__F082;g__Limimorpha;s__Limimorpha sp900769945
msp_0168	0.605621	0.0453523	0.973333	6.0934e-06	0.000137482	d__Bacteria;p__Spirochaetota;c__Spirochaetia;o__Sphaerochaetales;f__Sphaerochaetaceae;g__Ornithospirochaeta;s__Ornithospirochaeta sp016302165
msp_0149	0.581667	0.149493	0.937778	5.80205e-07	4.65454e-05	d__Bacteria;p__Firmicutes_A;c__Clostridia;o__Oscillospirales;f__Oscillospiraceae;g__ER4;s__ER4 sp900317525
msp_0050	0.50043	0.0740583	0.92	1.25066e-06	8.20891e-05	d__Bacteria;p__Bacteroidota;c__Bacteroidia;o__Bacteroidales;f__UBA932;g__Egerieousia;s__Egerieousia sp004561775
msp_0591	0.430989	0.0211615	0.937778	1.10025e-05	0.000203688	d__Bacteria;p__Spirochaetota;c__Spirochaetia;o__Treponematales;f__Treponemataceae;g__Treponema_D;s__
msp_0135	0.4075	0.0127466	0.928889	1.59141e-05	0.000240941	d__Bacteria;p__Firmicutes_A;c__Clostridia;o__Oscillospirales;f__Oscillospiraceae;g__CAG-83;s__CAG-83 sp004557655
msp_0245	0.377708	0.113058	0.786667	8.979e-05	0.000668334	d__Bacteria;p__Verrucomicrobiota;c__Kiritimatiellae;o__RFP12;f__UBA1067;g__RUG572;s__RUG572 sp900547945
msp_0114	0.376986	0.0352352	0.911111	2.28067e-05	0.000304934	d__Bacteria;p__Firmicutes_A;c__Clostridia;o__Oscillospirales;f__Oscillospiraceae;g__CAG-83;s__
msp_0073	0.375514	0.000623433	0.715556	0.000179279	0.00102439	d__Bacteria;p__Spirochaetota;c__Spirochaetia;o__Treponematales;f__Treponemataceae;g__Treponema_D;s__Treponema_D sp016293645
msp_0192	0.37071	0.0905385	0.804444	5.61897e-05	0.000507112	d__Bacteria;p__Firmicutes_A;c__Clostridia;o__Oscillospirales;f__Oscillospiraceae;g__CAG-83;s__CAG-83 sp900313295
msp_0236	0.369171	0.0429948	0.964444	7.30431e-06	0.000155109	d__Bacteria;p__Firmicutes_A;c__Clostridia;o__Oscillospirales;f__Ruminococcaceae;g__UMGS1668;s__UMGS1668 sp004556975
msp_0117	0.354047	0.0179689	0.928889	1.22844e-05	0.000216325	d__Bacteria;p__Fibrobacterota;c__Fibrobacteria;o__Fibrobacterales;f__Fibrobacteraceae;g__Fibrobacter;s__Fibrobacter sp900142475
msp_0028	0.328812	0.00121841	0.84	3.08435e-05	0.000355482	d__Bacteria;p__Firmicutes_A;c__Clostridia;o__Lachnospirales;f__Lachnospiraceae;g__UBA1712;s__UBA1712 sp018056665
msp_0294	0.319154	0.105476	0.724444	0.00039405	0.00177815	d__Bacteria;p__Firmicutes_A;c__Clostridia;o__Lachnospirales;f__Lachnospiraceae;g__Bariatricus;s__Bariatricus sp004560705
msp_1079m	0.311301	0.0295148	0.822222	0.000117087	0.000774872	d__Bacteria;p__Firmicutes;c__Bacilli;o__RF39;f__UBA660;g__CAG-1000;s__CAG-1000 sp000434555
msp_0189	0.308656	0.108495	0.946667	3.86804e-07	4.65454e-05	d__Bacteria;p__Spirochaetota;c__Spirochaetia;o__Sphaerochaetales;f__Sphaerochaetaceae;g__Ornithospirochaeta;s__
msp_0108	0.279078	0.0620221	0.831111	2.65476e-05	0.000342275	d__Bacteria;p__Myxococcota;c__Bradymonadia;o__UBA4248;f__UBA4248;g__UBA4248;s__UBA4248 sp004554395
msp_0045	0.277376	0.0184244	0.831111	9.22943e-05	0.000679964	d__Bacteria;p__Spirochaetota;c__Spirochaetia;o__Treponematales;f__Treponemataceae;g__Treponema_D;s__Treponema_D sp016293005
msp_0453	0.266108	0.0508255	0.768889	0.000350126	0.00162045	d__Bacteria;p__Firmicutes_A;c__Clostridia;o__Lachnospirales;f__Lachnospiraceae;g__CAG-95;s__CAG-95 sp017622575
msp_0734	0.259517	0.0418848	0.813333	0.000130285	0.00083725	d__Bacteria;p__Verrucomicrobiota;c__Kiritimatiellae;o__RFP12;f__UBA1067;g__UBA1067;s__
msp_1080m	0.257076	0.0837166	0.84	2.04103e-05	0.00028339	d__Bacteria;p__Firmicutes_A;c__Clostridia;o__Oscillospirales;f__Oscillospiraceae;g__Dysosmobacter;s__Dysosmobacter sp004558115
msp_0390	0.256594	0.0511657	0.946667	3.86804e-07	4.65454e-05	d__Bacteria;p__Firmicutes_A;c__Clostridia;o__Oscillospirales;f__Oscillospiraceae;g__UBA738;s__UBA738 sp004557735
msp_0065	0.246018	0.00208158	0.848889	3.95051e-05	0.000396148	d__Bacteria;p__Firmicutes_A;c__Clostridia;o__Oscillospirales;f__Oscillospiraceae;g__F23-B02;s__F23-B02 sp004556755
msp_0318	0.244074	0.0363061	0.822222	0.000131038	0.00083725	d__Bacteria;p__Firmicutes;c__Bacilli;o__RF39;f__UBA660;g__UBA6448;s__UBA6448 sp000437315
msp_0128	0.243699	0.0155233	0.911111	2.32413e-05	0.000305095	d__Bacteria;p__Firmicutes_A;c__Clostridia;o__Oscillospirales;f__Oscillospiraceae;g__F23-B02;s__F23-B02 sp004558025
msp_0104	0.239108	0.00206442	0.982222	3.34024e-06	0.000101283	d__Bacteria;p__Spirochaetota;c__Spirochaetia;o__Treponematales;f__Treponemataceae;g__Treponema_D;s__Treponema_D sp018385415
msp_0339	0.235427	0.0095169	0.991111	3.05957e-06	0.000101283	d__Bacteria;p__Firmicutes_A;c__Clostridia;o__Christensenellales;f__CAG-917;g__CAG-475;s__CAG-475 sp900551145
msp_0614	0.231482	0.00105191	1	1.58048e-06	9.50921e-05	d__Bacteria;p__Firmicutes_A;c__Clostridia;o__Oscillospirales;f__Ruminococcaceae;g__HUN007;s__
msp_0268	0.224567	0.023703	0.795556	0.000182683	0.00102439	d__Bacteria;p__Firmicutes_A;c__Clostridia;o__Oscillospirales;f__CAG-272;g__CAG-841;s__CAG-841 sp000437375
msp_0233	0.215731	0.0108457	0.831111	9.85979e-05	0.000691143	d__Bacteria;p__Firmicutes_A;c__Clostridia;o__Christensenellales;f__CAG-138;g__Phil1;s__Phil1 sp001940855
msp_0273	0.212536	0.0289621	0.831111	0.000107695	0.000740533	d__Bacteria;p__Bacteroidota;c__Bacteroidia;o__Bacteroidales;f__Paludibacteraceae;g__Aphodosoma;s__Aphodosoma sp016292775
msp_0526	0.21143	0.0302248	0.724444	0.000775992	0.00301218	d__Bacteria;p__Bacteroidota;c__Bacteroidia;o__Bacteroidales;f__Tannerellaceae;g__Parabacteroides;s__
msp_0226	0.206216	0.0211608	0.768889	0.000299533	0.00143221	d__Bacteria;p__Firmicutes_A;c__Clostridia;o__Oscillospirales;f__Ruminococcaceae;g__CAG-115;s__CAG-115 sp004554555
msp_0019	0.200754	0.0138216	0.964444	5.60809e-06	0.000130614	d__Bacteria;p__Verrucomicrobiota;c__Kiritimatiellae;o__RFP12;f__UBA1067;g__UBA1067;s__UBA1067 sp016303225
msp_0609	0.195321	0.0550377	0.893333	3.50702e-06	0.000101283	d__Bacteria;p__Spirochaetota;c__Spirochaetia;o__Sphaerochaetales;f__Sphaerochaetaceae;g__Ornithospirochaeta;s__
msp_0331	0.191957	0.0256121	0.795556	0.00021578	0.00116263	d__Bacteria;p__Firmicutes_A;c__Clostridia;o__Oscillospirales;f__CAG-272;g__CAG-724;s__CAG-724 sp003524145
msp_0088	0.179387	0.0120122	0.702222	0.000408827	0.00183337	d__Bacteria;p__Firmicutes;c__Bacilli;o__RF39;f__UBA660;g__CAG-914;s__CAG-914 sp000437895
msp_0020	0.177332	0.0251638	0.866667	5.69356e-05	0.0005075	d__Bacteria;p__Firmicutes_A;c__Clostridia;o__Oscillospirales;f__Ruminococcaceae;g__Angelakisella;s__Angelakisella sp004554485
msp_0291	0.167672	0.0158302	0.848889	8.11918e-05	0.000620857	d__Bacteria;p__Firmicutes_A;c__Clostridia;o__Christensenellales;f__CAG-74;g__SFMI01;s__SFMI01 sp004556155
msp_1441c	0.165566	0.0477431	0.813333	4.4044e-05	0.000422229	d__Bacteria;p__Firmicutes_A;c__Clostridia;o__Lachnospirales;f__Lachnospiraceae;g__Marvinbryantia;s__Marvinbryantia sp900066075
msp_0200	0.163773	0.0531234	0.937778	5.80205e-07	4.65454e-05	d__Bacteria;p__Firmicutes_A;c__Clostridia;o__Oscillospirales;f__Oscillospiraceae;g__CAG-170;s__CAG-170 sp003516765
msp_0951m	0.15881	0.0151774	0.955556	9.05261e-06	0.000176648	d__Bacteria;p__Verrucomicrobiota;c__Lentisphaeria;o__UBA1407;f__UBA1407;g__CAAGGB01;s__
msp_0856m	0.151928	0.00975366	0.733333	0.000667196	0.0026762	d__Bacteria;p__Firmicutes_A;c__Clostridia;o__Oscillospirales;f__Oscillospiraceae;g__Faecousia;s__Faecousia sp016302405
msp_0296	0.149518	0.00933341	0.813333	0.000145728	0.000899281	d__Bacteria;p__Firmicutes;c__Bacilli;o__RFN20;f__CAG-826;g__UBA3207;s__
msp_1213m	0.147013	0.0173442	0.724444	0.000769701	0.00300391	d__Bacteria;p__Firmicutes;c__Bacilli;o__RF39;f__UBA660;g__CAG-533;s__CAG-533 sp000434495
msp_0013	0.145449	0.00135404	0.777778	0.000192105	0.00105878	d__Archaea;p__Methanobacteriota;c__Methanobacteria;o__Methanobacteriales;f__Methanobacteriaceae;g__Methanobrevibacter_A;s__Methanobrevibacter_A sp900769095
msp_0429	0.144546	0.00589147	1	2.49151e-06	0.000101283	d__Bacteria;p__Firmicutes_A;c__Clostridia;o__Christensenellales;f__CAG-917;g__CAG-475;s__CAG-475 sp900549225
msp_0080	0.142109	0.00542586	0.786667	0.000161917	0.000990711	d__Bacteria;p__Bacteroidota;c__Bacteroidia;o__Bacteroidales;f__UBA932;g__Cryptobacteroides;s__Cryptobacteroides sp004556005
msp_0564	0.140788	0.00242295	0.982222	2.88961e-06	0.000101283	d__Bacteria;p__Firmicutes_A;c__Clostridia;o__Christensenellales;f__CAG-917;g__CAG-475;s__CAG-475 sp900547975
msp_0328	0.140117	0.0104624	0.884444	3.7493e-05	0.000392318	d__Bacteria;p__Spirochaetota;c__Spirochaetia;o__Treponematales;f__Treponemataceae;g__Treponema_F;s__Treponema_F sp016294105
msp_0145	0.138336	0.00518543	0.786667	9.57332e-05	0.000691143	d__Bacteria;p__Firmicutes;c__Bacilli;o__RF39;f__UBA660;g__CAG-533;s__CAG-533 sp004563275
msp_0442	0.136149	0.00927262	0.848889	7.33364e-05	0.000615685	d__Bacteria;p__Spirochaetota;c__Spirochaetia;o__Treponematales;f__Treponemataceae;g__Treponema_F;s__
msp_0271	0.135531	0.0296038	0.715556	0.000478141	0.00207962	d__Bacteria;p__Firmicutes_A;c__Clostridia;o__Lachnospirales;f__Lachnospiraceae;g__Coprococcus_A;s__Coprococcus_A catus
msp_0611	0.134245	0.0199189	0.928889	1.60183e-05	0.000240941	d__Bacteria;p__Firmicutes_A;c__Clostridia;o__Peptostreptococcales;f__Anaerovoracaceae;g__Fimisoma;s__Fimisoma sp002320005
msp_0861m	0.133804	0.0190073	0.955556	8.66494e-06	0.000176648	d__Bacteria;p__Spirochaetota;c__Spirochaetia;o__Sphaerochaetales;f__Sphaerochaetaceae;g__Ornithospirochaeta;s__
msp_0057	0.131107	0.0192662	0.786667	0.000253976	0.00126462	d__Bacteria;p__Bacteroidota;c__Bacteroidia;o__Bacteroidales;f__UBA932;g__Cryptobacteroides;s__Cryptobacteroides sp004552965
msp_0133	0.130387	0.0142793	1	3.38334e-06	0.000101283	d__Bacteria;p__Firmicutes;c__Bacilli;o__Erysipelotrichales;f__Erysipelotrichaceae;g__UBA1783;s__UBA1783 sp016302195
msp_0232	0.122791	0.00953502	0.724444	0.000457262	0.00200087	d__Bacteria;p__Firmicutes_A;c__Clostridia;o__Oscillospirales;f__CAG-272;g__CAG-841;s__CAG-841 sp018383975
msp_1324m	0.117238	0.0407919	0.724444	0.00039405	0.00177815	d__Bacteria;p__Firmicutes_A;c__Clostridia;o__Lachnospirales;f__Lachnospiraceae;g__KLE1615;s__KLE1615 sp900066985
msp_0005	0.117114	0.0109553	0.866667	3.69771e-05	0.000392318	d__Bacteria;p__Spirochaetota;c__Spirochaetia;o__Treponematales;f__Treponemataceae;g__Treponema_D;s__Treponema_D sp016294035
msp_0726	0.115049	0.0161813	0.804444	0.000183028	0.00102439	d__Bacteria;p__Bacteroidota;c__Bacteroidia;o__Bacteroidales;f__UBA932;g__Cryptobacteroides;s__
msp_0511	0.111452	0.000713678	0.742222	0.00023369	0.00119662	d__Bacteria;p__Verrucomicrobiota;c__Kiritimatiellae;o__RFP12;f__UBA1067;g__RUG572;s__RUG572 sp900771305
msp_0132	0.111077	0.00603681	0.982222	5.0405e-06	0.000121308	d__Bacteria;p__Firmicutes_A;c__Clostridia;o__Peptostreptococcales;f__Anaerovoracaceae;g__Copromorpha;s__
msp_0579	0.109418	0.0241456	0.768889	0.000299533	0.00143221	d__Bacteria;p__Firmicutes_A;c__Clostridia;o__Lachnospirales;f__Lachnospiraceae;g__Acetatifactor;s__
msp_0161	0.0989698	0.000475065	0.795556	7.96368e-05	0.000620857	d__Archaea;p__Thermoplasmatota;c__Thermoplasmata;o__Methanomassiliicoccales;f__Methanomethylophilaceae;g__MX-02;s__MX-02 sp006954405
msp_0029	0.0989137	0.000621888	0.737778	0.000306792	0.00145726	d__Bacteria;p__Firmicutes_A;c__Clostridia;o__Christensenellales;f__CAG-138;g__Phil1;s__Phil1 sp004558525
msp_0584	0.0984315	0.00889653	0.795556	0.00021578	0.00116263	d__Bacteria;p__Spirochaetota;c__Spirochaetia;o__Sphaerochaetales;f__Sphaerochaetaceae;g__Bullifex;s__
msp_1384m	0.0976807	0.00989974	0.715556	0.000840472	0.00324503	d__Bacteria;p__Verrucomicrobiota;c__Kiritimatiellae;o__RFP12;f__UBA1067;g__UBA1067;s__UBA1067 sp900320855
msp_1157m	0.0948973	0.0159845	0.786667	0.000261755	0.00128563	d__Bacteria;p__Firmicutes_A;c__Clostridia;o__Peptostreptococcales;f__Anaerovoracaceae;g__CAG-238;s__CAG-238 sp016302545
msp_0329	0.0945954	0.0136908	0.937778	1.32653e-05	0.000228038	d__Bacteria;p__Firmicutes_A;c__Clostridia;o__Oscillospirales;f__CAG-382;g__UBA1206;s__UBA1206 sp000433115
msp_0381	0.0920481	0.0207499	0.786667	0.000181973	0.00102439	d__Bacteria;p__Spirochaetota;c__Spirochaetia;o__Treponematales;f__Treponemataceae;g__Treponema_D;s__Treponema_D sp017381365
msp_1508c	0.0915866	0.00169863	0.804444	6.61229e-05	0.000577774	d__Archaea;p__Thermoplasmatota;c__Thermoplasmata;o__Methanomassiliicoccales;f__Methanomethylophilaceae;g__SIG5;s__
msp_0846m	0.0907091	0.0202861	0.706667	0.00104462	0.00394876	d__Bacteria;p__Desulfobacterota_I;c__Desulfovibrionia;o__Desulfovibrionales;f__Desulfovibrionaceae;g__Desulfovibrio;s__Desulfovibrio sp900556755
msp_0593	0.0906627	0.00302479	0.902222	1.74122e-05	0.000256563	d__Bacteria;p__Firmicutes_A;c__Clostridia;o__Oscillospirales;f__Butyricicoccaceae;g__UBA4644;s__
msp_0100	0.0902425	0	0.733333	8.25517e-05	0.000620857	d__Bacteria;p__Firmicutes;c__Bacilli;o__RF39;f__UBA660;g__CAG-877;s__
msp_0550	0.0895701	0.00733908	0.795556	0.000169083	0.00102439	d__Bacteria;p__Firmicutes_A;c__Clostridia;o__Christensenellales;f__CAG-917;g__CAG-349;s__CAG-349 sp001940895
msp_0485	0.0877806	0.0240188	0.822222	3.43224e-05	0.000369862	d__Bacteria;p__Firmicutes_A;c__Clostridia;o__Oscillospirales;f__Oscillospiraceae;g__Limivicinus;s__Limivicinus sp004560305
msp_0886m	0.0818794	0.00839467	0.866667	5.15092e-05	0.00047679	d__Bacteria;p__Planctomycetota;c__Planctomycetia;o__Pirellulales;f__Thermoguttaceae;g__RUG369;s__RUG369 sp004556055
msp_0914m	0.0707109	0.0110686	0.751111	0.000317501	0.00149827	d__Bacteria;p__Verrucomicrobiota;c__Kiritimatiellae;o__RFP12;f__UBA1067;g__UBA1067;s__
msp_1371m	0.0706696	0.00731135	0.755556	0.000355551	0.00163508	d__Bacteria;p__Eremiobacterota;c__Xenobia;o__Xenobiales;f__Xenobiaceae;g__Bruticola;s__
msp_1147m	0.0675963	0.00588517	1	3.358e-06	0.000101283	d__Bacteria;p__Firmicutes_A;c__Clostridia;o__Oscillospirales;f__Oscillospiraceae;g__Dysosmobacter;s__
msp_0084	0.0652672	0.00296328	0.884444	3.15109e-05	0.000355482	d__Bacteria;p__Firmicutes_A;c__Clostridia;o__Christensenellales;f__CAG-138;g__SFEL01;s__SFEL01 sp004557245
msp_0455	0.0647578	0.00359447	0.751111	0.000490835	0.00211951	d__Bacteria;p__Firmicutes;c__Bacilli;o__ML615J-28;f__CAG-313;g__CAG-313;s__CAG-313 sp003539625
msp_0272	0.0616021	0.000177672	0.777778	6.642e-05	0.000577774	d__Bacteria;p__Firmicutes_A;c__Clostridia;o__Oscillospirales;f__Acutalibacteraceae;g__CAG-177;s__CAG-177 sp000431775
msp_0340	0.0614888	0.00781004	0.822222	0.000127662	0.000830377	d__Bacteria;p__Verrucomicrobiota;c__Lentisphaeria;o__UBA1407;f__UBA1407;g__UBA1724;s__UBA1724 sp016302725
msp_0804m	0.0610649	0.0152242	0.733333	0.000323458	0.00150669	d__Bacteria;p__Bacteroidota;c__Bacteroidia;o__Bacteroidales;f__UBA932;g__Cryptobacteroides;s__Cryptobacteroides sp900545245
msp_0543	0.0585912	0.00241281	0.871111	2.9247e-05	0.000351939	d__Bacteria;p__Firmicutes_A;c__Clostridia;o__Oscillospirales;f__Acutalibacteraceae;g__CAG-488;s__CAG-488 sp016292785
msp_1444c	0.0580081	0.0173846	0.848889	1.55495e-05	0.000240941	d__Bacteria;p__Firmicutes_A;c__Clostridia;o__Oscillospirales;f__CAG-272;g__UMGS1696;s__
msp_0290	0.0574576	0.0137075	0.777778	0.000298444	0.00143221	d__Bacteria;p__Firmicutes_A;c__Clostridia;o__Oscillospirales;f__UBA644;g__UBA644;s__UBA644 sp002299265
msp_1239m	0.0551112	0.000130481	0.715556	0.000179279	0.00102439	d__Bacteria;p__Verrucomicrobiota;c__Kiritimatiellae;o__RFP12;f__UBA1067;g__UBA1067;s__
msp_0974m	0.0501767	0.012643	0.733333	0.000323458	0.00150669	d__Bacteria;p__Firmicutes_A;c__Clostridia;o__Oscillospirales;f__Oscillospiraceae;g__Faecousia;s__
msp_0478	0.0469146	0.00692454	0.955556	8.99049e-06	0.000176648	d__Bacteria;p__Firmicutes_A;c__Clostridia;o__Christensenellales;f__CAG-74;g__Ventricola;s__Ventricola sp004557905
msp_0980m	0.0435717	0.00717357	0.884444	4.01203e-05	0.000396807	d__Bacteria;p__Firmicutes_A;c__Clostridia;o__Oscillospirales;f__Oscillospiraceae;g__Limivicinus;s__
msp_1184m	0.0413375	0.00119188	0.848889	3.95051e-05	0.000396148	d__Bacteria;p__Spirochaetota;c__Spirochaetia;o__Sphaerochaetales;f__Sphaerochaetaceae;g__Ornithospirochaeta;s__
msp_0662	0.0409442	0.00245454	0.928889	1.22844e-05	0.000216325	d__Bacteria;p__Firmicutes_A;c__Clostridia;o__Oscillospirales;f__Oscillospiraceae;g__Faecousia;s__
msp_1535c	0.0386558	0.00118986	0.746667	0.000170298	0.00102439	d__Bacteria;p__Firmicutes_A;c__Clostridia;o__Christensenellales;f__UBA1242;g__HGM11367;s__HGM11367 sp900768425
msp_1271m	0.0361242	0.00135525	0.937778	6.77197e-06	0.000148162	d__Bacteria;p__Firmicutes_A;c__Clostridia;o__Oscillospirales;f__Oscillospiraceae;g__Faecousia;s__
msp_0231	0.0353883	0.00333626	0.928889	1.41937e-05	0.000235661	d__Bacteria;p__Bacteroidota;c__Bacteroidia;o__Bacteroidales;f__UBA932;g__Cryptobacteroides;s__
msp_0655	0.0353855	0	0.733333	8.25517e-05	0.000620857	d__Bacteria;p__Firmicutes_A;c__Clostridia;o__Oscillospirales;f__Ruminococcaceae;g__CAG-115;s__
msp_1357m	0.0353429	0.00154356	0.804444	9.85962e-05	0.000691143	d__Bacteria;p__Bacteroidota;c__Bacteroidia;o__Bacteroidales;f__UBA932;g__Cryptobacteroides;s__Cryptobacteroides sp016293535
msp_0041	0.0349916	0	0.733333	8.25517e-05	0.000620857	d__Bacteria;p__Spirochaetota;c__Spirochaetia;o__Treponematales;f__Treponemataceae;g__Treponema_D;s__Treponema_D sp016296655
msp_0626	0.0344163	0.00195811	1	2.73782e-06	0.000101283	d__Bacteria;p__Bacteroidota;c__Bacteroidia;o__Bacteroidales;f__UBA932;g__Cryptobacteroides;s__Cryptobacteroides sp004555145
msp_0256	0.0336188	0.000582208	0.728889	0.000243131	0.00122756	d__Bacteria;p__Bacteroidota;c__Bacteroidia;o__Bacteroidales;f__UBA932;g__Cryptobacteroides;s__Cryptobacteroides sp016295455
msp_0769m	0.032764	0.00105604	0.893333	2.10742e-05	0.000287086	d__Bacteria;p__Firmicutes_A;c__Clostridia;o__Christensenellales;f__CAG-74;g__SFHK01;s__SFHK01 sp004556395
msp_1041m	0.0323876	0.00148922	0.88	3.14499e-05	0.000355482	d__Bacteria;p__Firmicutes_A;c__Clostridia;o__Christensenellales;f__CAG-74;g__SFTH01;s__
msp_0950m	0.0320911	0.00116753	0.964444	3.6686e-06	0.000101874	d__Bacteria;p__Firmicutes_A;c__Clostridia;o__Oscillospirales;f__QAMX01;g__QAMX01;s__QAMX01 sp004555605
msp_1493c	0.0304633	0.000172676	0.857778	1.54464e-05	0.000240941	d__Bacteria;p__Firmicutes_A;c__Clostridia;o__Oscillospirales;f__CAG-272;g__UMGS1002;s__
msp_0008	0.0300764	0.00159149	0.746667	0.000417463	0.00183786	d__Bacteria;p__Actinobacteriota;c__Coriobacteriia;o__Coriobacteriales;f__QAMH01;g__W2P13-069;s__W2P13-069 sp004553405
msp_0869m	0.029493	0.000943276	0.982222	3.34024e-06	0.000101283	d__Bacteria;p__Firmicutes_A;c__Clostridia;o__Oscillospirales;f__Butyricicoccaceae;g__UMGS1384;s__UMGS1384 sp018384365
msp_0634	0.0289926	0.00583103	0.84	9.64424e-05	0.000691143	d__Bacteria;p__Firmicutes_A;c__Clostridia;o__Christensenellales;f__Borkfalkiaceae;g__UBA1259;s__UBA1259 sp016295005
msp_1476c	0.0287464	0.00860346	0.804444	0.000188881	0.00104902	d__Bacteria;p__Firmicutes_A;c__Clostridia;o__Oscillospirales;f__CAG-272;g__UMGS1225;s__
msp_1450c	0.0285388	0.0086857	0.786667	0.000253976	0.00126462	d__Bacteria;p__Firmicutes_A;c__Clostridia;o__Oscillospirales;f__Ruminococcaceae;g__UBA3818;s__UBA3818 sp002369315
msp_1498c	0.0275741	0.0020489	0.911111	1.43616e-05	0.000235661	d__Bacteria;p__Firmicutes_A;c__Clostridia;o__Peptostreptococcales;f__Anaerovoracaceae;g__;s__
msp_0136	0.0229673	0	0.933333	2.53964e-06	0.000101283	d__Bacteria;p__Firmicutes_A;c__Clostridia;o__Peptostreptococcales;f__Anaerovoracaceae;g__CAG-238;s__
msp_1538c	0.0226822	0.00305486	0.946667	1.0506e-05	0.000199613	d__Bacteria;p__Bacteroidota;c__Bacteroidia;o__Bacteroidales;f__UBA932;g__Cryptobacteroides;s__
msp_0227	0.0224471	0	0.8	2.77166e-05	0.000345024	d__Bacteria;p__Firmicutes_A;c__Clostridia;o__Oscillospirales;f__Oscillospiraceae;g__ER4;s__ER4 sp900768135
msp_0571	0.0217116	0.00377912	0.884444	3.8635e-05	0.000396148	d__Bacteria;p__Firmicutes_A;c__Clostridia;o__Peptostreptococcales;f__Anaerovoracaceae;g__RGIG7179;s__RGIG7179 sp016302925
msp_0092	0.0202218	0.00316215	0.893333	3.32979e-05	0.000369862	d__Bacteria;p__Firmicutes_A;c__Clostridia;o__Christensenellales;f__CAG-74;g__UBA11524;s__
msp_0765m	0.0198211	0.000823065	0.973333	4.09611e-06	0.000106573	d__Bacteria;p__Firmicutes_A;c__Clostridia;o__Christensenellales;f__CAG-74;g__UBA11524;s__
msp_0612	0.0192338	0.000679712	0.742222	0.000141594	0.000881301	d__Bacteria;p__Spirochaetota;c__Spirochaetia;o__Treponematales;f__Treponemataceae;g__Treponema_D;s__
msp_1200m	0.0166556	0.000643339	0.813333	6.85151e-05	0.000588904	d__Bacteria;p__Verrucomicrobiota;c__Kiritimatiellae;o__RFP12;f__UBA1067;g__UBA1067;s__
msp_1169m	0.0161924	0.000485758	0.955556	4.50823e-06	0.000112239	d__Bacteria;p__Firmicutes;c__Bacilli;o__ML615J-28;f__CAG-313;g__UMGS75;s__
msp_0547	0.0161094	0.00267783	0.92	1.85407e-05	0.000267727	d__Bacteria;p__Proteobacteria;c__Gammaproteobacteria;o__Burkholderiales;f__Burkholderiaceae;g__Duodenibacillus;s__Duodenibacillus sp900542805
msp_0864m	0.0145099	0.00152835	0.857778	4.44451e-05	0.000422229	d__Bacteria;p__Spirochaetota;c__Spirochaetia;o__Sphaerochaetales;f__Sphaerochaetaceae;g__Ornithospirochaeta;s__
msp_0912m	0.0124401	0	0.733333	8.25517e-05	0.000620857	d__Bacteria;p__Firmicutes_A;c__Clostridia;o__Christensenellales;f__CAG-138;g__CAG-1024;s__CAG-1024 sp004554165
msp_1092m	0.0118578	0	0.733333	8.25517e-05	0.000620857	d__Bacteria;p__Firmicutes_A;c__Clostridia;o__Oscillospirales;f__Ruminococcaceae;g__Angelakisella;s__
msp_0730	0.0116559	0.00351163	0.831111	0.000112574	0.000752577	d__Bacteria;p__Bacteroidota;c__Bacteroidia;o__Bacteroidales;f__UBA932;g__Cryptobacteroides;s__Cryptobacteroides sp016303175
msp_1051m	0.0108397	0.000413705	0.773333	9.83997e-05	0.000691143	d__Bacteria;p__Firmicutes_A;c__Clostridia;o__Oscillospirales;f__Oscillospiraceae;g__Faecousia;s__
msp_0881m	0.0100626	0.000136945	0.715556	0.000179279	0.00102439	d__Bacteria;p__Firmicutes_A;c__Clostridia;o__Oscillospirales;f__Oscillospiraceae;g__Limivicinus;s__
msp_1312m	0.00904006	0.000381284	0.728889	0.000243131	0.00122756	d__Bacteria;p__Firmicutes_A;c__Clostridia;o__Oscillospirales;f__Oscillospiraceae;g__Dysosmobacter;s__
msp_1282m	0.00829141	0.000584235	0.786667	0.000118055	0.000774872	d__Bacteria;p__Firmicutes_A;c__Clostridia;o__Oscillospirales;f__Oscillospiraceae;g__Enterenecus;s__
msp_0142	0.00785457	0.000489695	0.742222	0.00023369	0.00119662	d__Bacteria;p__Firmicutes_A;c__Clostridia;o__Christensenellales;f__CAG-138;g__RUG472;s__RUG472 sp900545265
msp_0945m	0.0069868	0	0.733333	8.25517e-05	0.000620857	d__Bacteria;p__Firmicutes_A;c__Clostridia;o__Oscillospirales;f__Oscillospiraceae;g__Faecousia;s__
msp_1482c	0.0067935	0	0.8	2.77166e-05	0.000345024	d__Bacteria;p__Firmicutes_A;c__Clostridia;o__Christensenellales;f__CAG-138;g__;s__
msp_0872m	0.00411123	0	0.733333	8.25517e-05	0.000620857	d__Bacteria;p__Firmicutes_A;c__Clostridia;o__Oscillospirales;f__Oscillospiraceae;g__Avoscillospira;s__Avoscillospira sp016296235
