# Supplementary material for: Driving gut microbiota enterotypes through host genetics
Source: Microbiome. 2024 Jun 28;12:116. doi: 10.1186/s40168-024-01827-8 (PMC11214205; doi:10.1186/s40168-024-01827-8)
Supplement: Supplementary file 4 — Supplementary Material 3: Table S2. Differentially enriched KO, Top 100 KOs significantly enriched in PM animals compared to RT and Top 100 KOs significantly enriched in RT animals compared to PM (Wilcoxon–Mann–Whitney test: FDR<0.1). [file 40168_2024_1827_MOESM3_ESM.xlsx]

## Sheet: Summary
Sheet	Description
KOs PM	Top 100 KOs enriched in PM animals compared to RT
KOs RT	Top 100 KOs enriched in RT animals compared to PM
Field	Description
ko	ko name
mean_RT	mean abundance (cumulated sequencing coverage) in the 15 RT animals
mean_PM	mean abundance (cumulated sequencing coverage) in the 15 PM animals
log2FC	log2 fold-change = log2(mean_RT/mean_PM)
cd	Cliff’s Delta statistic (effect size)
p	p-value (Wilcoxon–Mann–Whitney test)
q	adjusted p-value with the Benjamini Hochberg procedure
definition	description of the KO
KOs in bold are related to carbohydrates metabolism
Methods
The KOs with a corrected p-value (q-value) below 0.1 and a magnitude of the effect size |CD| > 0.7 were selected. Then, the 100 features the most abundant in the enterotype (mean_PM or mean_RT) were kept and sorted by decreasing |log2FC|

## Sheet: KOs PM
ko	mean_RT	mean_PM	log2FC	cd	p	q	definition
K03929	1102.95	3488.04	-1.66105	-1	1.28935e-08	1.84927e-07	para-nitrobenzyl esterase [EC:3.1.1.-]
K16694	1139.16	3311.56	-1.53955	-1	1.28935e-08	1.84927e-07	teichuronic acid exporter
K17609	1771.86	4541.45	-1.35789	-1	1.28935e-08	1.84927e-07	nucleoredoxin [EC:1.8.1.8]
K06113	2363.14	5628.62	-1.25207	-1	1.28935e-08	1.84927e-07	arabinan endo-1,5-alpha-L-arabinosidase [EC:3.2.1.99]
K00683	2217.99	5249.99	-1.24306	-1	1.28935e-08	1.84927e-07	glutaminyl-peptide cyclotransferase [EC:2.3.2.5]
K19353	2866.37	6677.24	-1.22003	-1	1.28935e-08	1.84927e-07	heptose-I-phosphate ethanolaminephosphotransferase [EC:2.7.8.-]
K01815	1569.37	3571.21	-1.18623	-1	1.28935e-08	1.84927e-07	4-deoxy-L-threo-5-hexosulose-uronate ketol-isomerase [EC:5.3.1.17]
K07075	3011.9	6784.29	-1.17152	-1	1.28935e-08	1.84927e-07	uncharacterized protein
K21571	3301.47	7341.92	-1.15305	-1	1.28935e-08	1.84927e-07	starch-binding outer membrane protein SusE/F
K09607	4875.26	10540.5	-1.11239	-1	1.28935e-08	1.84927e-07	immune inhibitor A [EC:3.4.24.-]
K15519	2062.3	4321.23	-1.06719	-1	1.28935e-08	1.84927e-07	deoxyadenosine/deoxycytidine kinase [EC:2.7.1.76 2.7.1.74]
K15532	3288.81	6868.08	-1.06234	-1	1.28935e-08	1.84927e-07	unsaturated rhamnogalacturonyl hydrolase [EC:3.2.1.172]
K02429	6014.42	12361.3	-1.03933	-1	1.28935e-08	1.84927e-07	MFS transporter, FHS family, L-fucose permease
K03719	2112.72	4338.22	-1.038	-0.991111	2.57869e-08	2.87457e-07	Lrp/AsnC family transcriptional regulator, leucine-responsive regulatory protein
K03718	2744.98	5603.28	-1.02948	-1	1.28935e-08	1.84927e-07	Lrp/AsnC family transcriptional regulator, regulator for asnA, asnC and gidA
K07000	4208	8563.85	-1.02512	-1	1.28935e-08	1.84927e-07	uncharacterized protein
K01051	2261.77	4588.26	-1.02049	-0.991111	2.57869e-08	2.87457e-07	pectinesterase [EC:3.1.1.11]
K01198	4584.81	9197.77	-1.00442	-1	1.28935e-08	1.84927e-07	xylan 1,4-beta-xylosidase [EC:3.2.1.37]
K01278	1930.88	3860.5	-0.999533	-1	1.28935e-08	1.84927e-07	dipeptidyl-peptidase 4 [EC:3.4.14.5]
K02517	1948.31	3850.88	-0.982965	-1	1.28935e-08	1.84927e-07	Kdo2-lipid IVA lauroyltransferase/acyltransferase [EC:2.3.1.241 2.3.1.-]
K06921	18705.1	36723.4	-0.973268	-1	1.28935e-08	1.84927e-07	uncharacterized protein
K06076	2908.31	5676.46	-0.964811	-1	1.28935e-08	1.84927e-07	long-chain fatty acid transport protein
K01209	4435.69	8597.28	-0.954721	-1	1.28935e-08	1.84927e-07	alpha-L-arabinofuranosidase [EC:3.2.1.55]
K00243	2000.49	3872.2	-0.952803	-1	1.28935e-08	1.84927e-07	uncharacterized protein
K21574	2079.1	4007.97	-0.946913	-1	1.28935e-08	1.84927e-07	glucan 1,4-alpha-glucosidase [EC:3.2.1.3]
K07085	3982.33	7659.31	-0.943601	-1	1.28935e-08	1.84927e-07	putative transport protein
K02557	1728.32	3316.14	-0.940134	-1	1.28935e-08	1.84927e-07	chemotaxis protein MotB
K07076	3728.77	7132.18	-0.935643	-1	1.28935e-08	1.84927e-07	uncharacterized protein
K00278	1845.73	3491.86	-0.919806	-1	1.28935e-08	1.84927e-07	L-aspartate oxidase [EC:1.4.3.16]
K02527	1866.21	3522.34	-0.916421	-1	1.28935e-08	1.84927e-07	3-deoxy-D-manno-octulosonic-acid transferase [EC:2.4.99.12 2.4.99.13 2.4.99.14 2.4.99.15]
K15923	3752.87	7045.07	-0.90862	-0.991111	2.57869e-08	2.87457e-07	alpha-L-fucosidase 2 [EC:3.2.1.51]
K03340	1779.9	3336.71	-0.906629	-1	1.28935e-08	1.84927e-07	diaminopimelate dehydrogenase [EC:1.4.1.16]
K02014	9789.33	18316.4	-0.903853	-1	1.28935e-08	1.84927e-07	iron complex outermembrane recepter protein
K21572	26911.8	50351.8	-0.903805	-1	1.28935e-08	1.84927e-07	starch-binding outer membrane protein, SusD/RagB family
K15255	2679.87	5006.34	-0.901591	-1	1.28935e-08	1.84927e-07	ATP-dependent DNA helicase PIF1 [EC:5.6.2.3]
K21573	23790.2	44426.3	-0.901046	-1	1.28935e-08	1.84927e-07	TonB-dependent starch-binding outer membrane protein SusC
K06373	2311.12	4310.87	-0.899387	-1	1.28935e-08	1.84927e-07	spore maturation protein A
K07720	5645.58	10530.2	-0.899341	-1	1.28935e-08	1.84927e-07	two-component system, response regulator YesN
K01372	4592.99	8551.21	-0.896695	-1	1.28935e-08	1.84927e-07	bleomycin hydrolase [EC:3.4.22.40]
K00290	2031.75	3780.15	-0.895717	-1	1.28935e-08	1.84927e-07	saccharopine dehydrogenase (NAD+, L-lysine forming) [EC:1.5.1.7]
K19334	2261.99	4195.97	-0.891414	-1	1.28935e-08	1.84927e-07	biofilm protein TabA
K03517	1983.46	3677.73	-0.8908	-1	1.28935e-08	1.84927e-07	quinolinate synthase [EC:2.5.1.72]
K01060	1852.14	3400.72	-0.876645	-0.991111	2.57869e-08	2.87457e-07	cephalosporin-C deacetylase [EC:3.1.1.41]
K06142	6695.48	12288	-0.875995	-1	1.28935e-08	1.84927e-07	outer membrane protein
K14445	3115.99	5712.32	-0.874388	-1	1.28935e-08	1.84927e-07	solute carrier family 13 (sodium-dependent dicarboxylate transporter), member 2/3/5
K03292	2852.9	5228.26	-0.873901	-1	1.28935e-08	1.84927e-07	glycoside/pentoside/hexuronide:cation symporter, GPH family
K00241	1894.93	3459.07	-0.868239	-1	1.28935e-08	1.84927e-07	succinate dehydrogenase / fumarate reductase, cytochrome b subunit
K11752	1939.31	3536.61	-0.866819	-1	1.28935e-08	1.84927e-07	diaminohydroxyphosphoribosylaminopyrimidine deaminase / 5-amino-6-(5-phosphoribosylamino)uracil reductase [EC:3.5.4.26 1.1.1.193]
K00677	2937.37	5354.73	-0.866289	-1	1.28935e-08	1.84927e-07	UDP-N-acetylglucosamine acyltransferase [EC:2.3.1.129]
K08218	1931.71	3520.85	-0.866044	-1	1.28935e-08	1.84927e-07	MFS transporter, PAT family, beta-lactamase induction signal transducer AmpG
K04744	2081.25	3784.09	-0.862499	-1	1.28935e-08	1.84927e-07	LPS-assembly protein
K13683	2135.64	3875.08	-0.859556	-0.946667	3.86804e-07	2.53115e-06	putative colanic acid biosynthesis glycosyltransferase [EC:2.4.-.-]
K07165	2951.5	5327.1	-0.851904	-0.991111	2.57869e-08	2.87457e-07	transmembrane sensor
K02199	2771.34	4988.94	-0.848152	-1	1.28935e-08	1.84927e-07	cytochrome c biogenesis protein CcmG, thiol:disulfide interchange protein DsbE
K00812	1850.48	3311.87	-0.839751	-1	1.28935e-08	1.84927e-07	aspartate aminotransferase [EC:2.6.1.1]
K06374	2171.16	3854.55	-0.828098	-1	1.28935e-08	1.84927e-07	spore maturation protein B
K07221	2510.05	4454.73	-0.827622	-0.982222	5.15738e-08	4.78027e-07	phosphate-selective porin OprO and OprP
K00240	1895.92	3352.43	-0.822311	-1	1.28935e-08	1.84927e-07	succinate dehydrogenase / fumarate reductase, iron-sulfur subunit [EC:1.3.5.1 1.3.5.4]
K07386	2335.89	4126.73	-0.821024	-0.982222	5.15738e-08	4.78027e-07	putative endopeptidase [EC:3.4.24.-]
K09800	1945.37	3414.6	-0.811673	-1	1.28935e-08	1.84927e-07	translocation and assembly module TamB
K14652	2031.84	3555.36	-0.807208	-1	1.28935e-08	1.84927e-07	3,4-dihydroxy 2-butanone 4-phosphate synthase / GTP cyclohydrolase II [EC:4.1.99.12 3.5.4.25]
K17758	2138.93	3738.8	-0.805682	-1	1.28935e-08	1.84927e-07	ADP-dependent NAD(P)H-hydrate dehydratase [EC:4.2.1.136]
K05366	3126.8	5464.03	-0.80528	-1	1.28935e-08	1.84927e-07	penicillin-binding protein 1A [EC:2.4.1.129 3.4.16.4]
K02065	1995.87	3471.57	-0.798574	-1	1.28935e-08	1.84927e-07	phospholipid/cholesterol/gamma-HCH transport system ATP-binding protein
K07452	3556.82	6180.92	-0.797235	-1	1.28935e-08	1.84927e-07	5-methylcytosine-specific restriction enzyme B [EC:3.1.21.-]
K07259	2164.51	3759.33	-0.796433	-1	1.28935e-08	1.84927e-07	serine-type D-Ala-D-Ala carboxypeptidase/endopeptidase (penicillin-binding protein 4) [EC:3.4.16.4 3.4.21.-]
K09774	2069.27	3591.56	-0.795487	-1	1.28935e-08	1.84927e-07	lipopolysaccharide export system protein LptA
K06890	1979.76	3427.17	-0.79169	-1	1.28935e-08	1.84927e-07	uncharacterized protein
K02067	2034.3	3515.3	-0.789116	-1	1.28935e-08	1.84927e-07	phospholipid/cholesterol/gamma-HCH transport system substrate-binding protein
K01991	4251.31	7320.4	-0.784014	-0.991111	2.57869e-08	2.87457e-07	polysaccharide biosynthesis/export protein
K01181	2988.44	5094.4	-0.769519	-0.973333	9.02542e-08	7.40618e-07	endo-1,4-beta-xylanase [EC:3.2.1.8]
K00971	4792.83	8161.6	-0.767976	-1	1.28935e-08	1.84927e-07	mannose-1-phosphate guanylyltransferase [EC:2.7.7.13]
K12340	3500.43	5933.96	-0.761461	-1	1.28935e-08	1.84927e-07	outer membrane protein
K03654	3531.01	5966.36	-0.756769	-1	1.28935e-08	1.84927e-07	ATP-dependent DNA helicase RecQ [EC:5.6.2.4]
K07133	46223.1	78056.5	-0.755905	-1	1.28935e-08	1.84927e-07	uncharacterized protein
K00748	2032.18	3429.01	-0.754761	-1	1.28935e-08	1.84927e-07	lipid-A-disaccharide synthase [EC:2.4.1.182]
K03832	6222.91	10500.1	-0.754739	-1	1.28935e-08	1.84927e-07	periplasmic protein TonB
K09808	3937.65	6638.43	-0.753507	-1	1.28935e-08	1.84927e-07	lipoprotein-releasing system permease protein
K00588	2170.32	3644.89	-0.747967	-1	1.28935e-08	1.84927e-07	caffeoyl-CoA O-methyltransferase [EC:2.1.1.104]
K01719	2350.94	3944.68	-0.746673	-1	1.28935e-08	1.84927e-07	uroporphyrinogen-III synthase [EC:4.2.1.75]
K04751	2573.74	4316.48	-0.745986	-0.991111	2.57869e-08	2.87457e-07	nitrogen regulatory protein P-II 1
K01193	2314.09	3879.24	-0.745327	-0.982222	5.15738e-08	4.78027e-07	beta-fructofuranosidase [EC:3.2.1.26]
K07063	2079.19	3482.33	-0.744033	-0.982222	5.15738e-08	4.78027e-07	uncharacterized protein
K16692	2257.02	3770.47	-0.740325	-1	1.28935e-08	1.84927e-07	tyrosine-protein kinase Etk/Wzc [EC:2.7.10.3]
K01173	3333.8	5559.33	-0.737744	-1	1.28935e-08	1.84927e-07	endonuclease G, mitochondrial
K11068	2013.36	3343.94	-0.731943	-1	1.28935e-08	1.84927e-07	hemolysin III
K02066	2181.46	3620.5	-0.730897	-1	1.28935e-08	1.84927e-07	phospholipid/cholesterol/gamma-HCH transport system permease protein
K03426	2386.85	3953.11	-0.727879	-1	1.28935e-08	1.84927e-07	NAD+ diphosphatase [EC:3.6.1.22]
K03585	3362.15	5560.76	-0.725897	-0.991111	2.57869e-08	2.87457e-07	membrane fusion protein, multidrug efflux system
K01284	3024.57	5000.58	-0.725364	-1	1.28935e-08	1.84927e-07	peptidyl-dipeptidase Dcp [EC:3.4.15.5]
K01224	2263.47	3731.33	-0.721158	-0.964444	1.54721e-07	1.15954e-06	arabinogalactan endo-1,4-beta-galactosidase [EC:3.2.1.89]
K07316	4093.39	6739.26	-0.719292	-0.991111	2.57869e-08	2.87457e-07	adenine-specific DNA-methyltransferase [EC:2.1.1.72]
K01711	2201.25	3623.15	-0.718921	-1	1.28935e-08	1.84927e-07	GDPmannose 4,6-dehydratase [EC:4.2.1.47]
K03559	7003.9	11511.9	-0.71689	-1	1.28935e-08	1.84927e-07	biopolymer transport protein ExbD
K01790	3207.77	5272.24	-0.716843	-0.991111	2.57869e-08	2.87457e-07	dTDP-4-dehydrorhamnose 3,5-epimerase [EC:5.1.3.13]
K23997	2294.19	3759.47	-0.712548	-1	1.28935e-08	1.84927e-07	ADP-dependent NAD(P)H-hydrate dehydratase / NAD(P)H-hydrate epimerase [EC:4.2.1.136 5.1.99.6]
K00912	2043.17	3341.41	-0.709648	-1	1.28935e-08	1.84927e-07	tetraacyldisaccharide 4'-kinase [EC:2.7.1.130]
K02005	2879.82	4697.81	-0.706008	-1	1.28935e-08	1.84927e-07	HlyD family secretion protein
K10536	2182.51	3558.67	-0.705349	-0.991111	2.57869e-08	2.87457e-07	agmatine deiminase [EC:3.5.3.12]
K16870	4288.96	6973.55	-0.701266	-0.991111	2.57869e-08	2.87457e-07	N-acetylglucosaminyl-diphospho-decaprenol L-rhamnosyltransferase [EC:2.4.1.289]

## Sheet: KOs RT
ko	mean_RT	mean_PM	log2fc	cd	p	q	definition
K07315	2043.6	559.708	1.86837	1	1.28935e-08	1.84927e-07	phosphoserine phosphatase RsbU/P [EC:3.1.3.3]
K02124	1635.15	485.617	1.75153	1	1.28935e-08	1.84927e-07	V/A-type H+/Na+-transporting ATPase subunit K
K02123	1764.74	524.835	1.74952	1	1.28935e-08	1.84927e-07	V/A-type H+/Na+-transporting ATPase subunit I
K19304	1790.91	639.92	1.48473	1	1.28935e-08	1.84927e-07	murein DD-endopeptidase [EC:3.4.24.-]
K23537	2609.35	940.76	1.47179	1	1.28935e-08	1.84927e-07	general nucleoside transport system ATP-binding protein
K23535	2307.14	837.529	1.46189	1	1.28935e-08	1.84927e-07	general nucleoside transport system permease protein
K23536	2747.96	1031.91	1.41304	1	1.28935e-08	1.84927e-07	general nucleoside transport system permease protein
K07260	1962.58	756.848	1.37467	1	1.28935e-08	1.84927e-07	zinc D-Ala-D-Ala carboxypeptidase [EC:3.4.17.14]
K06909	10293	3992.92	1.36614	0.991111	2.57869e-08	2.87457e-07	phage terminase large subunit
K07079	2754.3	1104.21	1.31867	0.991111	2.57869e-08	2.87457e-07	uncharacterized protein
K17320	1739.66	720.37	1.27199	0.991111	2.57869e-08	2.87457e-07	putative aldouronate transport system permease protein
K17319	1788.78	746.598	1.26057	1	1.28935e-08	1.84927e-07	putative aldouronate transport system permease protein
K01207	1835.05	825.399	1.15265	1	1.28935e-08	1.84927e-07	beta-N-acetylhexosaminidase [EC:3.2.1.52]
K03151	1983.18	898.63	1.14202	1	1.28935e-08	1.84927e-07	tRNA uracil 4-sulfurtransferase [EC:2.8.1.4]
K01926	2095.64	966.124	1.11711	1	1.28935e-08	1.84927e-07	redox-sensing transcriptional repressor
K01995	2270.84	1064.38	1.09322	1	1.28935e-08	1.84927e-07	branched-chain amino acid transport system ATP-binding protein
K03442	1806.84	851.889	1.08473	1	1.28935e-08	1.84927e-07	small conductance mechanosensitive channel
K10112	1948.18	937.556	1.05515	0.982222	5.15738e-08	4.78027e-07	multiple sugar transport system ATP-binding protein [EC:7.5.2.-]
K01997	2491.74	1201.43	1.0524	1	1.28935e-08	1.84927e-07	branched-chain amino acid transport system permease protein
K01996	2176.95	1051.93	1.04928	1	1.28935e-08	1.84927e-07	branched-chain amino acid transport system ATP-binding protein
K01356	2644.78	1281.3	1.04554	1	1.28935e-08	1.84927e-07	repressor LexA [EC:3.4.21.88]
K06023	1797.64	873.232	1.04167	0.982222	5.15738e-08	4.78027e-07	HPr kinase/phosphorylase [EC:2.7.11.- 2.7.4.-]
K06933	1736.99	845.394	1.03889	0.955556	2.44976e-07	1.71431e-06	uncharacterized protein
K03469	2657.89	1294.02	1.03843	1	1.28935e-08	1.84927e-07	ribonuclease HI [EC:3.1.26.4]
K02034	3479.1	1697.56	1.03525	0.982222	5.15738e-08	4.78027e-07	peptide/nickel transport system permease protein
K07488	4065.39	2003.48	1.02089	0.973333	9.02542e-08	7.40618e-07	transposase
K01998	2294.54	1138.87	1.0106	1	1.28935e-08	1.84927e-07	branched-chain amino acid transport system permease protein
K06904	4099.48	2040.27	1.00668	1	1.28935e-08	1.84927e-07	uncharacterized protein
K02031	2640.39	1314.89	1.00581	0.982222	5.15738e-08	4.78027e-07	peptide/nickel transport system ATP-binding protein
K02033	3373.65	1684.05	1.00238	0.991111	2.57869e-08	2.87457e-07	peptide/nickel transport system permease protein
K08600	2865.4	1442.24	0.990425	0.973333	9.02542e-08	7.40618e-07	sortase B [EC:3.4.22.71]
K17318	1784.5	898.697	0.989613	0.946667	3.86804e-07	2.53115e-06	putative aldouronate transport system substrate-binding protein
K06973	1913.05	966.973	0.984325	1	1.28935e-08	1.84927e-07	uncharacterized protein
K08602	2802.33	1421.65	0.979066	0.982222	5.15738e-08	4.78027e-07	oligoendopeptidase F [EC:3.4.24.-]
K02026	2114.57	1076.73	0.973702	0.982222	5.15738e-08	4.78027e-07	multiple sugar transport system permease protein
K03558	1839.42	940.616	0.967574	1	1.28935e-08	1.84927e-07	membrane protein required for colicin V production
K01449	2855.17	1468.67	0.959072	0.946667	3.86804e-07	2.53115e-06	N-acetylmuramoyl-L-alanine amidase [EC:3.5.1.28]
K03218	2597.42	1339.92	0.954936	1	1.28935e-08	1.84927e-07	23S rRNA (guanosine2251-2'-O)-methyltransferase [EC:2.1.1.185]
K00111	1742.72	906.273	0.943324	1	1.28935e-08	1.84927e-07	glycerol-3-phosphate dehydrogenase [EC:1.1.5.3]
K00180	1717.62	893.778	0.942424	1	1.28935e-08	1.84927e-07	indolepyruvate ferredoxin oxidoreductase, beta subunit [EC:1.2.7.8]
K07584	1953.58	1020.82	0.936383	1	1.28935e-08	1.84927e-07	uncharacterized protein
K06412	1774.36	928.011	0.935086	0.946667	3.86804e-07	2.53115e-06	stage V sporulation protein G
K02032	2605.86	1363.55	0.934397	0.982222	5.15738e-08	4.78027e-07	peptide/nickel transport system ATP-binding protein
K07492	1861.76	975.627	0.932262	0.911111	1.79219e-06	9.69677e-06	putative transposase
K01990	5745.43	3018.66	0.928504	0.991111	2.57869e-08	2.87457e-07	ABC-2 type transport system ATP-binding protein
K06213	1855.36	980.086	0.920721	0.982222	5.15738e-08	4.78027e-07	magnesium transporter
K07699	1796.09	951.08	0.917222	0.955556	2.44976e-07	1.71431e-06	two-component system, response regulator, stage 0 sporulation protein A
K07727	5287.93	2806.06	0.914155	1	1.28935e-08	1.84927e-07	putative transcriptional regulator
K00179	1774.92	941.931	0.914061	1	1.28935e-08	1.84927e-07	indolepyruvate ferredoxin oxidoreductase, alpha subunit [EC:1.2.7.8]
K07335	4192.73	2240.17	0.904282	0.982222	5.15738e-08	4.78027e-07	basic membrane protein A and related proteins
K03784	1942.63	1040.29	0.901025	0.991111	2.57869e-08	2.87457e-07	purine-nucleoside phosphorylase [EC:2.4.2.1]
K03976	1991.67	1080.25	0.882617	0.991111	2.57869e-08	2.87457e-07	Cys-tRNA(Pro)/Cys-tRNA(Cys) deacylase [EC:3.1.1.-]
K12132	3295.69	1804.3	0.869145	0.937778	5.80205e-07	3.63584e-06	eukaryotic-like serine/threonine-protein kinase [EC:2.7.11.1]
K01912	2161.27	1194.05	0.856012	0.964444	1.54721e-07	1.15954e-06	phenylacetate-CoA ligase [EC:6.2.1.30]
K06400	19873.4	10980.8	0.85585	0.982222	5.15738e-08	4.78027e-07	site-specific DNA recombinase
K00703	2598.13	1447.8	0.843609	0.982222	5.15738e-08	4.78027e-07	starch synthase [EC:2.4.1.21]
K07030	1631.04	911.19	0.839971	0.982222	5.15738e-08	4.78027e-07	fatty acid kinase [EC:2.7.2.18]
K02315	2661.99	1488.03	0.839105	0.991111	2.57869e-08	2.87457e-07	DNA replication protein DnaC
K00943	2164.22	1210.67	0.838037	0.991111	2.57869e-08	2.87457e-07	dTMP kinase [EC:2.7.4.9]
K23518	1655.25	926.93	0.836515	1	1.28935e-08	1.84927e-07	O-acetyl-ADP-ribose deacetylase [EC:3.1.1.106]
K03091	4129.01	2312.95	0.836065	0.964444	1.54721e-07	1.15954e-06	RNA polymerase sporulation-specific sigma factor
K02025	2017.44	1133.46	0.83179	0.982222	5.15738e-08	4.78027e-07	multiple sugar transport system permease protein
K07738	1809.89	1017.54	0.830816	0.982222	5.15738e-08	4.78027e-07	transcriptional repressor NrdR
K00611	2062.29	1162.21	0.827373	0.991111	2.57869e-08	2.87457e-07	ornithine carbamoyltransferase [EC:2.1.3.3]
K07284	2376.01	1342.55	0.823562	0.928889	8.63861e-07	5.16068e-06	sortase A [EC:3.4.22.70]
K05896	2067.15	1168.05	0.823536	0.982222	5.15738e-08	4.78027e-07	segregation and condensation protein A
K03529	1939.81	1096.19	0.823414	0.982222	5.15738e-08	4.78027e-07	chromosome segregation protein
K06024	1944.38	1099.72	0.82218	0.991111	2.57869e-08	2.87457e-07	segregation and condensation protein B
K07025	1825.56	1035.67	0.817769	1	1.28935e-08	1.84927e-07	putative hydrolase of the HAD superfamily
K01999	2526.46	1434.61	0.816461	0.973333	9.02542e-08	7.40618e-07	branched-chain amino acid transport system substrate-binding protein
K04070	1798.17	1033.17	0.799451	1	1.28935e-08	1.84927e-07	putative pyruvate formate lyase activating enzyme [EC:1.97.1.4]
K05832	2547.94	1472.21	0.791348	1	1.28935e-08	1.84927e-07	putative tryptophan/tyrosine transport system permease protein
K02035	2516.38	1455.57	0.789764	0.946667	3.86804e-07	2.53115e-06	peptide/nickel transport system substrate-binding protein
K18888	3698.15	2143.12	0.787093	0.973333	9.02542e-08	7.40618e-07	ATP-binding cassette, subfamily B, multidrug efflux pump
K18887	3322.02	1926.9	0.785781	0.946667	3.86804e-07	2.53115e-06	ATP-binding cassette, subfamily B, multidrug efflux pump
K19689	1777.69	1031.31	0.785527	0.973333	9.02542e-08	7.40618e-07	aminopeptidase [EC:3.4.11.-]
K21903	1626.09	944.087	0.784415	1	1.28935e-08	1.84927e-07	ArsR family transcriptional regulator, lead/cadmium/zinc/bismuth-responsive transcriptional repressor
K02050	1822.31	1062.56	0.778222	0.991111	2.57869e-08	2.87457e-07	NitT/TauT family transport system permease protein
K06960	1650.09	969.219	0.767648	1	1.28935e-08	1.84927e-07	uncharacterized protein
K05833	2464.39	1451.3	0.763882	0.982222	5.15738e-08	4.78027e-07	putative tryptophan/tyrosine transport system ATP-binding protein
K03086	2191.72	1291.1	0.763461	0.982222	5.15738e-08	4.78027e-07	RNA polymerase primary sigma factor
K01151	1578.37	930.519	0.762327	0.982222	5.15738e-08	4.78027e-07	deoxyribonuclease IV [EC:3.1.21.2]
K02071	1803.91	1064.11	0.761483	0.973333	9.02542e-08	7.40618e-07	D-methionine transport system ATP-binding protein
K25232	5896.66	3481.39	0.760236	0.973333	9.02542e-08	7.40618e-07	fatty acid kinase fatty acid binding subunit
K09747	2140.7	1269.05	0.754328	0.991111	2.57869e-08	2.87457e-07	nucleoid-associated protein EbfC
K01126	2527.97	1499.28	0.753714	0.991111	2.57869e-08	2.87457e-07	glycerophosphoryl diester phosphodiesterase [EC:3.1.4.46]
K10947	2722.46	1617.28	0.751343	0.982222	5.15738e-08	4.78027e-07	PadR family transcriptional regulator, regulatory protein PadR
K07483	12128.9	7226.38	0.747104	0.991111	2.57869e-08	2.87457e-07	transposase
K02038	1898.18	1131.51	0.746365	0.964444	1.54721e-07	1.15954e-06	phosphate transport system permease protein
K06346	2276.98	1364.65	0.738595	0.991111	2.57869e-08	2.87457e-07	spoIIIJ-associated protein
K01989	2806.61	1686.31	0.734962	0.964444	1.54721e-07	1.15954e-06	putative tryptophan/tyrosine transport system substrate-binding protein
K06919	4316.4	2596.16	0.733449	0.937778	5.80205e-07	3.63584e-06	putative DNA primase/helicase
K07491	12671.1	7643.57	0.729221	1	1.28935e-08	1.84927e-07	REP-associated tyrosine transposase
K01077	1705.68	1029.08	0.728993	0.937778	5.80205e-07	3.63584e-06	alkaline phosphatase [EC:3.1.3.1]
K17686	1999.61	1216.2	0.717336	0.973333	9.02542e-08	7.40618e-07	P-type Cu+ transporter [EC:7.2.2.8]
K04757	1600.72	976.079	0.713649	0.911111	1.79219e-06	9.69677e-06	serine/threonine-protein kinase RsbW [EC:2.7.11.1]
K04486	3145.46	1920.63	0.711687	0.982222	5.15738e-08	4.78027e-07	histidinol-phosphatase (PHP family) [EC:3.1.3.15]
K11928	1603.05	979.075	0.711332	1	1.28935e-08	1.84927e-07	sodium/proline symporter
K02574	1656.31	1013.71	0.708323	1	1.28935e-08	1.84927e-07	ferredoxin-type protein NapH
K03525	2964.44	1818.88	0.70471	1	1.28935e-08	1.84927e-07	type III pantothenate kinase [EC:2.7.1.33]
