# Supplementary material for: Driving gut microbiota enterotypes through host genetics
Source: Microbiome. 2024 Jun 28;12:116. doi: 10.1186/s40168-024-01827-8 (PMC11214205; doi:10.1186/s40168-024-01827-8)
Supplement: Supplementary file 5 — Supplementary Material 4: Table S3. Differentially enriched pathways, Enriched KO pathways in PM and RT enterotype metagenomes were obtained by using the enrichKEGG function (p<0.05) using the full lists of differentially abundant KOs in the clusterProfiler R package. [file 40168_2024_1827_MOESM4_ESM.xlsx]

## Sheet: Table S3
Enriched KO pathways in PM enterotype metagenome			Enriched KO pathways in RT enterotype metagenome
ID	Description		ID	Description
ko01230	Biosynthesis of amino acids		ko02010	ABC transporters
ko00290	Valine, leucine and isoleucine biosynthesis		ko01200	Carbon metabolism
ko00400	Phenylalanine, tyrosine and tryptophan biosynthesis		ko00680	Methane metabolism
ko01210	2-Oxocarboxylic acid metabolism		ko00280	Valine, leucine and isoleucine degradation
ko00250	Alanine, aspartate and glutamate metabolism		ko00900	Terpenoid backbone biosynthesis
ko01240	Biosynthesis of cofactors		ko00030	Pentose phosphate pathway
ko00660	C5-Branched dibasic acid metabolism		ko05111	Biofilm formation - Vibrio cholerae
ko00550	Peptidoglycan biosynthesis		ko00650	Butanoate metabolism
ko00020	Citrate cycle (TCA cycle)		ko00470	D-Amino acid metabolism
ko00010	Glycolysis / Gluconeogenesis		ko02024	Quorum sensing
ko00260	Glycine, serine and threonine metabolism		ko00564	Glycerophospholipid metabolism
ko00040	Pentose and glucuronate interconversions
ko00770	Pantothenate and CoA biosynthesis
ko01250	Biosynthesis of nucleotide sugars
ko01200	Carbon metabolism
ko00300	Lysine biosynthesis
ko01502	Vancomycin resistance
ko00230	Purine metabolism
ko00720	Carbon fixation pathways in prokaryotes
ko00521	Streptomycin biosynthesis
ko00540	Lipopolysaccharide biosynthesis
ko00523	Polyketide sugar unit biosynthesis
ko00061	Fatty acid biosynthesis
ko00543	Exopolysaccharide biosynthesis
